# Supplementary material for: Complex population structure of the Atlantic puffin revealed by whole genome analyses
Source: Commun Biol. 2021 Jul 29;4:922. doi: 10.1038/s42003-021-02415-4 (PMC8322098; doi:10.1038/s42003-021-02415-4)
Supplement: Supplementary file 3 — Supplementary Data 1 [file 42003_2021_2415_MOESM3_ESM.csv]

Table: Refinement of an Atlantic Puffin draft genome assembled by the Supernova assembler using 10xGenomics. Presented are the bioinformatics analyses for the 4 most continuous and complete assemblies after the refinement pipeline consisting of 3 phases. Phases consisted of a) refining the two original Supernova assemblies (800M and 1000M) by using the reads from three Illumina HiSeqX lanes, b) i…
a)
Assembly		HiSeqX reads used for Improvement		Purge Haplotigs (-j80 -s80 -a70)								BLASTn						Tigmint (-minsize2000 -as0.65 -nm5 -dist5000 -mapq0 -trim0 -span20 -window1000)		ARKS (-c5 -z500 -j0.55 -k30 -r0.05 -e30000 -o0 -d0 -B20)	LINKS		BUSCO				SUMMARY STATS
												Junk Contigs
Supernova Assembly	# of Contigs	Reads from Lane	# of Reads	-d	-low	-medium	-high	# of Contigs (curated)	# of Repeats	# of Haplotigs	# of Junk Contigs	# of "NoHit" Contigs	# of "RNA" Contigs	# of "non-Eukaryote" Contigs	# of "mtDNA" Contigs	# of remaining Contigs	# of Contigs placed back	# of Contigs Before Tigmint	# of Contigs After Tigmint	-m	-l	-a	# of Complete Genes	% Completeness	# of Fragmented Genes	# of Genes Missing	# of Scaffolds	N50 (Mbp)	Max. Scaffold Size (Mbp)	Genome Lenght (Gbp)
P11753_101_1000M	23650	L1.L2	1,361,415,822	500	7	120	293	17894	401	4811	544	320	121	2	1	100	421	18315	20919	100-4000	5	0.3	4479	91.13	267	169	17,178	1.321	7.283	1.291
P11753_101_1000M	23650	L1.Rerun	1,241,834,236	500	6	127	292	17902	444	5333	415	257	84	2	1	71	329	18231	21892	100-4000	5	0.3	4476	91.07	267	172	17,319	1.272	7.056	1.291
P11753_101_800M	22635	All	2,001,720,954	600	3	187	472	18366	360	3796	473	281	108	3	1	80	362	18728	21040	100-7000	5	0.3	4441	90.36	289	185	17,617	1.244	10.664	1.284
b)
	SEALER (-k 48, 64, 80, 96, 112)		ntCard + ntHits + ntEdit (-k45 -cAUTO -b36 -m2 -i2 -d2)	Kraken 2 & Blobtools			Tigmint (-minsize2000 -as0.65 -nm5 -dist5000 -mapq0 -trim0 -span20 -window1000)		ARKS (-z500 -j0.55 -r0.05 -e30000 -o0 -d0 -B20)		LINKS (-l5 -d1000,2500,5000,7500,10000 -t10,5,2)	BUSCO				SUMMARY STATS
Assembly Name	# of Gaps Found	% of Gaps Closed	# of Changes Made	# of Sequences flagged (Kraken 2)	# of Sequences flagged (Blobtools)	Overlap of flagged Sequences (removed)	# of Contigs Before Tigmint	# of Contigs After Tigmint	-m	-k	-a	# of Complete Genes	% Completeness	# of Fragmented Genes	# of Genes Missing	# of Scaffolds	N50 (Mbp)	Max. Scaffold Size (Mbp)	Genome Lenght (Gbp)
L1.L2_P11753_101_1000M_m100-4000_k30_l5_a0.3	25,881	26.64	223,135	269	3,326	256	16,791	16,831	100-4000	80	0.9	4,520	91.96	232	163	15,331	6.094	28.824	1.2913
L1.Rerun_P11753_101_1000M_m100-4000_k30_l5_a0.3	25,821	25.75	226,926	263	3,289	250	16,932	16,966	100-4000	80	0.9	4,503	91.62	244	168	15,286	6.655	36.226	1.2919
All_P11753_101_800M_m100-7000_k30_l5_a0.3	24,896	26.31	144,130	272	3,248	261	17,224	17,252	100-7000	30	0.9	4,485	91.25	261	169	15,001	6.769	28.814	1.2835
All_P11753_101_800M_m100-7000_k30_l5_a0.3	24,896	26.31	144,130	272	3,248	261	17,224	17,252	100-7000	60	0.9	4,484	91.23	266	165	15,292	7.133	35.670	1.2835
c)
	SEALER (-k48, 64, 80, 96, 112)		ntCard + ntHits + ntEdit (-k45 -cAUTO -b36 -m2 -i2 -d2)	BUSCO						SUMMARY STATS
Assembly Name	# of Gaps Found	% of Gaps Closed	# of Changes Made	# of Complete Genes	% Completeness	# of Single Copy Genes	# of Duplicated Genes	# of Fragmented Genes	# of Genes Missing	# of Scaffolds	# of Scaffolds >=1,000 bp	# of Scaffolds >=5,000 bp	# of Scaffolds >=10,000 bp	# of Scaffolds >=25,000 bp	# of Scaffolds >=50,000 bp	N50 (Mbp)	L50 (contigs >N50))	N75 (Mbp)	L75 (contigs >L75)	Max. Scaffold Size (Mbp)	GC content (%)	# of N's per 100 kbp	Genome Lenght (Gbp)
L1.L2_P11753_101_1000M_k80_a0.9	20,406	0.505	88,271	4,522	92.00	4,468	54	230	163	15,329	15,124	5,500	2,545	1,446	898	6.094	61	2.173	153	28.825	41.98	10,052	1.294
L1.Rerun_P11753_101_1000M_k60_a0.9	20,760	0.539	86,969	4,504	91.64	4,442	62	245	166	15,284	15,029	5,416	2,507	1,433	874	6.655	57	2.299	141	36.229	41.98	10,110	1.294
All_P11753_101_800M_k30_a0.9	20,501	0.737	64,545	4,482	91.19	4,426	56	262	171	14,994	14,865	5,082	2,215	1,297	841	6.769	50	2.425	128	28.815	41.94	9,723	1.286
All_P11753_101_800M_k60_a0.9	20,210	0.574	64,243	4,481	91.17	4,428	53	268	166	15,285	15,156	5,307	2,297	1,291	835	7.133	48	2.356	125	35.671	41.94	9,724	1.287
