# Supplementary material for: Complex population structure of the Atlantic puffin revealed by whole genome analyses
Source: Commun Biol. 2021 Jul 29;4:922. doi: 10.1038/s42003-021-02415-4 (PMC8322098; doi:10.1038/s42003-021-02415-4)
Supplement: Supplementary file 4 — Supplementary Data 2 [file 42003_2021_2415_MOESM4_ESM.csv]

Table: Metadata including sexing results and mapping statistics associated with whole-genome resequencing of 72 Atlantic Puffin individuals across 12 colonies. Sequencing reads were mapped to the newly assembled draft genome using PALEOMIX. DNA extracts of individuals without information on sex were sexed with PCR. Raw read data have been deposited in the European Nucleotide Archive (ENA, www.ebi…
Sample ID	Sampling Info						Sequence Processing									European Nucleotide Archive
	Colony	Country	Gender	Sample Type	Preserv.	Year Sampled	No. of Total Raw Reads (millions)	PCR Duplicates	Endogeny/Mapped	No. of Mapped Reads (MT)	Depth of Coverage (MT)	Genome Coverage (MT)	No. of Mapped Reads (NU)	Depth of Coverage (NU)	Genome Coverage (NU)	Accession Number
BJO001	Bjørnøya	Norway	M	B	EtOH	2016	72.787	10.02%	84.00%	1,592	15.43	97.10%	50,142,534	6.45	87.25%	ERR4669676
BJO003	Bjørnøya	Norway	M	B	EtOH	2016	77.462	7.95%	86.90%	1,976	19.55	97.09%	52,305,459	6.85	87.26%	ERR4669677
BJO005	Bjørnøya	Norway	F	B	EtOH	2016	76.458	6.99%	86.48%	2,312	22.14	97.10%	53,178,545	6.84	88.56%	ERR4669678
BJO006	Bjørnøya	Norway	F	B	EtOH	2016	86.220	9.06%	84.64%	3,149	30.85	97.09%	58,697,663	7.57	88.64%	ERR4669679
BJO007	Bjørnøya	Norway	F	B	EtOH	2016	79.608	7.41%	86.25%	1,998	19.47	97.39%	55,504,195	7.15	88.60%	ERR4669680
BJO008	Bjørnøya	Norway	M	B	EtOH	2016	76.114	6.80%	87.89%	4,862	46.58	97.11%	55,586,362	7.03	87.26%	ERR4669681
BRE001	Breiðafjörður	Iceland	F	F	-	2012	90.418	8.03%	84.63%	133,233	1321.48	97.43%	59,531,981	7.78	88.67%	ERR4669682
BRE002	Breiðafjörður	Iceland	F	F	-	2012	69.741	7.18%	85.95%	64,829	625.17	97.35%	46,912,335	5.99	88.40%	ERR4669683
BRE003	Breiðafjörður	Iceland	M	F	-	2012	72.909	8.16%	85.92%	55,518	531.75	97.15%	53,387,928	6.71	87.29%	ERR4669684
BRE004	Breiðafjörður	Iceland	F	F	-	2012	83.758	8.14%	85.80%	113,632	1111.19	97.42%	57,347,728	7.40	88.63%	ERR4669685
BRE006	Breiðafjörður	Iceland	M	F	-	2012	70.087	10.54%	83.32%	80,286	777.30	97.15%	48,399,156	6.20	87.23%	ERR4669686
BRE010	Breiðafjörður	Iceland	M	F	-	2012	78.961	8.95%	84.44%	81,164	779.05	97.37%	56,230,113	7.12	87.42%	ERR4669687
FAR001	Faroe Islands	Faroe Islands	M	F	-	2018	72.165	8.80%	84.74%	41,605	412.36	97.30%	50,220,694	6.47	87.26%	ERR4669688
FAR002	Faroe Islands	Faroe Islands	F	F	-	2018	70.104	8.60%	83.52%	38,958	386.87	97.14%	47,542,125	6.13	88.41%	ERR4669689
FAR003	Faroe Islands	Faroe Islands	M	F	-	2018	86.783	10.39%	82.70%	42,227	413.27	97.13%	59,423,680	7.60	87.35%	ERR4669690
FAR006	Faroe Islands	Faroe Islands	F	F	-	2018	71.071	8.87%	80.86%	48,733	474.78	97.13%	47,402,274	6.01	88.04%	ERR4669691
FAR008	Faroe Islands	Faroe Islands	F	F	-	2018	64.552	8.55%	84.32%	44,570	431.00	97.38%	46,434,717	5.82	88.34%	ERR4669692
FAR009	Faroe Islands	Faroe Islands	M	F	-	2018	63.491	8.81%	84.35%	26,408	258.94	97.14%	44,558,448	5.68	87.14%	ERR4669693
GAN001	Gannet Islands	Canada	M	F	-	2018	87.286	7.84%	84.27%	150,104	1415.48	97.42%	62,960,621	7.70	87.37%	ERR4669694
GAN004	Gannet Islands	Canada	M	F	-	2018	105.312	6.86%	85.06%	144,093	1335.48	97.44%	78,331,879	9.42	87.43%	ERR4669695
GAN005	Gannet Islands	Canada	F	F	-	2018	63.600	5.86%	80.90%	56,045	548.34	97.42%	41,749,081	5.33	88.07%	ERR4669696
GAN006	Gannet Islands	Canada	F	F	-	2018	112.147	6.96%	84.43%	172,916	1596.95	97.42%	82,618,748	9.96	88.79%	ERR4669697
GAN007	Gannet Islands	Canada	M	F	-	2018	90.792	6.68%	85.26%	103,660	1000.76	97.44%	64,206,675	8.09	87.37%	ERR4669698
GAN008	Gannet Islands	Canada	F	F	-	2018	73.531	6.29%	83.89%	115,462	1110.88	97.43%	51,648,750	6.46	88.46%	ERR4669699
GRI001	Grímsey	Iceland	M	F	-	2018	80.843	7.81%	84.35%	96,498	949.65	97.14%	52,583,784	6.78	87.30%	ERR4669700
GRI002	Grímsey	Iceland	F	F	-	2018	76.081	9.47%	82.74%	76,291	763.81	97.42%	49,319,314	6.44	88.47%	ERR4669701
GRI003	Grímsey	Iceland	M	F	-	2018	73.725	9.77%	83.77%	68,567	672.37	97.14%	50,356,466	6.52	87.27%	ERR4669702
GRI005	Grímsey	Iceland	M	F	-	2018	80.732	10.36%	81.39%	99,572	973.02	97.44%	53,162,199	6.85	87.28%	ERR4669703
GRI007	Grímsey	Iceland	F	F	-	2018	86.868	9.91%	82.00%	142,204	1395.73	97.14%	59,144,922	7.55	88.63%	ERR4669704
GRI010	Grímsey	Iceland	F	F	-	2018	117.127	10.49%	81.91%	126,667	1201.18	97.38%	75,459,262	9.47	88.78%	ERR4669705
GUL001	Gull Island	Canada	F	F	-	2017	71.173	6.61%	83.69%	68,182	637.47	97.39%	51,157,201	6.16	88.39%	ERR4669706
GUL003	Gull Island	Canada	F	F	-	2017	68.632	6.60%	83.74%	79,600	754.08	97.43%	48,650,428	5.96	88.26%	ERR4669707
GUL004	Gull Island	Canada	F	F	-	2017	60.707	6.27%	83.55%	48,050	466.21	97.43%	41,106,358	5.18	87.84%	ERR4669708
GUL005	Gull Island	Canada	M	F	-	2017	67.357	6.84%	83.73%	59,608	585.74	97.14%	45,505,027	5.78	87.12%	ERR4669709
GUL008	Gull Island	Canada	M	F	-	2017	85.459	7.78%	82.36%	90,968	858.20	97.38%	59,447,903	7.25	87.32%	ERR4669710
GUL010	Gull Island	Canada	M	F	-	2017	94.436	6.77%	82.62%	123,494	1213.03	97.42%	62,402,069	7.94	87.37%	ERR4669711
HOR001	Hornøya	Norway	M	B	EtOH	2017	77.958	8.20%	87.39%	1,491	14.83	97.06%	54,219,137	7.03	87.24%	ERR4669712
HOR002	Hornøya	Norway	F	B	EtOH	2017	74.299	8.09%	87.10%	1,184	11.46	97.11%	53,131,257	6.81	88.53%	ERR4669713
HOR007	Hornøya	Norway	F	B	EtOH	2017	79.088	7.77%	84.60%	543	5.30	97.00%	53,501,046	6.88	88.57%	ERR4669714
HOR008	Hornøya	Norway	M	B	EtOH	2017	89.184	8.84%	86.26%	2,381	23.75	97.10%	61,096,606	7.95	87.33%	ERR4669715
HOR009	Hornøya	Norway	F	B	EtOH	2017	81.404	8.29%	86.04%	1,739	17.21	97.08%	55,919,492	7.26	88.61%	ERR4669716
HOR011	Hornøya	Norway	M	B	EtOH	2017	84.112	8.77%	86.73%	1,146	11.40	97.10%	57,977,947	7.57	87.31%	ERR4669717
IOM001	Isle of May	UK	F	F	-	2014	83.234	10.44%	33.58%	75,583	732.07	97.14%	23,436,880	2.96	82.66%	ERR4669718
IOM003	Isle of May	UK	F	F	-	2014	76.975	8.97%	84.41%	148,853	1421.39	97.14%	56,038,256	6.98	88.59%	ERR4669719
IOM005	Isle of May	UK	F	F	-	2014	96.290	10.74%	81.64%	161,459	1531.07	97.42%	62,670,710	7.77	88.68%	ERR4669720
IOM013	Isle of May	UK	M	F	-	2014	83.902	9.31%	81.72%	164,978	1584.87	97.43%	52,278,934	6.54	87.29%	ERR4669721
IOM015	Isle of May	UK	M	F	-	2014	85.903	8.27%	84.35%	142,080	1366.27	97.43%	56,325,818	7.05	87.34%	ERR4669722
IOM018	Isle of May	UK	M	F	-	2014	89.441	9.49%	82.82%	191,979	1800.02	97.42%	59,353,111	7.27	87.35%	ERR4669723
PAP003	Papey	Iceland	M	F	-	2018	83.566	8.82%	83.16%	130,959	1234.99	97.42%	55,279,249	6.85	87.32%	ERR4669724
PAP004	Papey	Iceland	F	F	-	2018	81.726	10.81%	81.39%	83,611	795.63	97.39%	55,973,535	7.02	88.53%	ERR4669725
PAP005	Papey	Iceland	F	F	-	2018	84.398	8.59%	83.16%	141,521	1365.62	97.44%	55,583,188	6.97	88.59%	ERR4669726
PAP006	Papey	Iceland	M	F	-	2018	77.292	8.66%	84.00%	86,817	854.93	97.14%	52,452,612	6.79	87.30%	ERR4669727
PAP007	Papey	Iceland	M	F	-	2018	86.701	11.30%	81.95%	95,165	934.33	97.42%	58,456,665	7.53	87.34%	ERR4669728
PAP008	Papey	Iceland	F	F	-	2018	79.768	9.97%	82.79%	112,168	1126.66	97.35%	52,155,062	6.83	88.54%	ERR4669729
ROS001	Røst	Norway	F	B	LysBuff	2017	76.124	7.04%	86.48%	1,292	12.56	97.11%	53,665,771	6.90	88.57%	ERR4669730
ROS002	Røst	Norway	F	B	LysBuff	2017	81.318	8.21%	84.75%	1,074	10.52	97.09%	54,177,892	7.03	88.58%	ERR4669731
ROS003	Røst	Norway	F	B	LysBuff	2017	76.617	7.00%	86.21%	1,141	10.99	97.08%	52,890,378	6.83	88.55%	ERR4669732
ROS006	Røst	Norway	M	B	LysBuff	2017	84.754	8.40%	85.30%	1,142	11.18	97.05%	57,707,880	7.43	87.33%	ERR4669733
ROS007	Røst	Norway	M	B	LysBuff	2017	84.172	8.06%	85.64%	1,073	10.38	97.10%	58,670,534	7.53	87.33%	ERR4669734
ROS008	Røst	Norway	M	B	LysBuff	2017	79.079	7.11%	86.23%	912	8.81	97.00%	54,374,324	7.04	87.30%	ERR4669735
SPI001	Gåsøyane	Norway	M	B	EtOH	2018	77.679	7.48%	86.93%	759	7.56	96.22%	52,979,068	6.89	87.28%	ERR4669736
SPI002	Gåsøyane	Norway	F	B	EtOH	2018	76.988	7.82%	86.07%	2,070	20.33	97.12%	52,830,402	6.83	88.55%	ERR4669737
SPI003	Gåsøyane	Norway	M	B	EtOH	2018	83.748	9.45%	85.73%	2,215	21.87	97.10%	57,983,138	7.47	87.30%	ERR4669738
SPI004	Gåsøyane	Norway	M	B	EtOH	2018	79.069	7.46%	86.03%	948	9.22	97.12%	54,676,175	7.05	87.30%	ERR4669739
SPI011	Gåsøyane	Norway	F	B	EtOH	2018	76.084	7.34%	84.64%	587	5.84	96.77%	49,958,583	6.47	88.48%	ERR4669740
SPI015	Gåsøyane	Norway	F	B	EtOH	2018	79.532	7.82%	86.96%	2,049	20.20	97.32%	55,680,648	7.18	88.59%	ERR4669741
WES001	Vestmannaeyjar	Iceland	F	F	-	2012	78.317	9.14%	83.11%	43,157	422.12	97.38%	55,119,333	6.93	88.58%	ERR4669742
WES002	Vestmannaeyjar	Iceland	M	F	-	2012	73.346	8.88%	81.79%	46,884	461.11	97.38%	49,425,571	6.26	87.23%	ERR4669743
WES003	Vestmannaeyjar	Iceland	F	F	-	2012	70.792	9.52%	81.44%	35,185	346.55	97.14%	48,107,248	6.07	88.38%	ERR4669744
WES004	Vestmannaeyjar	Iceland	F	F	-	2012	90.469	9.09%	81.46%	52,789	526.87	97.14%	53,238,419	6.93	88.57%	ERR4669745
WES005	Vestmannaeyjar	Iceland	F	F	-	2012	72.072	8.45%	83.45%	43,328	424.35	97.42%	50,079,309	6.37	88.46%	ERR4669746
WES006	Vestmannaeyjar	Iceland	M	F	-	2012	74.853	9.13%	83.11%	26,786	261.56	97.13%	53,008,794	6.63	87.28%	ERR4669747
