# Supplementary material for: Complex population structure of the Atlantic puffin revealed by whole genome analyses
Source: Commun Biol. 2021 Jul 29;4:922. doi: 10.1038/s42003-021-02415-4 (PMC8322098; doi:10.1038/s42003-021-02415-4)
Supplement: Supplementary file 5 — Supplementary Data 3 [file 42003_2021_2415_MOESM5_ESM.csv]

Supplementary Data File 3: Location and annotation of single nucleotide polymorphisms (SNPs) across the mitogenome of the Atlantic Puffin detected by sequencing 71 individuals across 12 colonies. Genotypes were jointly called with GATK v4.1.4 by using the HaplotypeCaller, CombineGVCFs and GenotypeGVCFs tool. Genotypes were filtered with BCFtools v1.9 according to GATKs Best Practices. Indels and …
Position	Reference	Alternate	Annotation	Gene Name	Amino Acid Change
56	T	C	non_coding_transcript_variant	trnF
209	A	G	non_coding_transcript_variant	rrnS
241	C	T	non_coding_transcript_variant	rrnS
342	A	G	non_coding_transcript_variant	rrnS
437	T	C	non_coding_transcript_variant	rrnS
500	C	T	non_coding_transcript_variant	rrnS
857	C	T	non_coding_transcript_variant	rrnS
888	T	C	non_coding_transcript_variant	rrnS
963	C	T	non_coding_transcript_variant	rrnS
979	C	T	non_coding_transcript_variant	rrnS
1128	A	G	non_coding_transcript_variant	rrnL
1247	C	T	non_coding_transcript_variant	rrnL
1511	C	T	non_coding_transcript_variant	rrnL
1850	T	C	non_coding_transcript_variant	rrnL
2268	G	A	non_coding_transcript_variant	rrnL
2285	C	T	non_coding_transcript_variant	rrnL
2303	G	A	non_coding_transcript_variant	rrnL
2480	T	C	non_coding_transcript_variant	rrnL
2583	A	G	non_coding_transcript_variant	rrnL
2657	T	C	non_coding_transcript_variant	rrnL
3273	A	G	missense_variant	nad1	p.Ile161Val
3284	C	T	synonymous_variant	nad1	p.Ser164Ser
3317	C	T	synonymous_variant	nad1	p.Thr175Thr
3323	G	A	synonymous_variant	nad1	p.Glu177Glu
3416	G	A	synonymous_variant	nad1	p.Thr208Thr
3599	A	G	synonymous_variant	nad1	p.Lys269Lys
3618	G	A	missense_variant	nad1	p.Gly276Ser
3849	A	G	intergenic_region	trnI-trnQ
4044	A	G	missense_variant	nad2	p.Ile19Val
4115	C	A	synonymous_variant	nad2	p.Pro42Pro
4274	C	T	synonymous_variant	nad2	p.Cys95Cys
4418	C	T	synonymous_variant	nad2	p.Phe143Phe
4472	A	C	synonymous_variant	nad2	p.Ser161Ser
4491	A	G	missense_variant	nad2	p.Met168Val
4550	G	A	synonymous_variant	nad2	p.Leu187Leu
4559	G	A	synonymous_variant	nad2	p.Met190Met
4573	T	C	missense_variant	nad2	p.Ile195Thr
4608	A	G	missense_variant	nad2	p.Ile207Val
4760	C	T	synonymous_variant	nad2	p.Leu257Leu
4788	A	G	missense_variant	nad2	p.Ile267Val
5187	C	T	non_coding_transcript_variant	trnN
5483	C	T	synonymous_variant	cox1	p.Thr32Thr
5700	C	T	synonymous_variant	cox1	p.Leu105Leu
5702	A	G	synonymous_variant	cox1	p.Leu105Leu
5723	G	A	synonymous_variant	cox1	p.Leu112Leu
5753	A	G	synonymous_variant	cox1	p.Gly122Gly
5759	T	C	synonymous_variant	cox1	p.Gly124Gly
5804	C	T	synonymous_variant	cox1	p.His139His
5972	A	G	synonymous_variant	cox1	p.Leu195Leu
5996	C	T	synonymous_variant	cox1	p.Leu203Leu
5999	T	C	synonymous_variant	cox1	p.Ala204Ala
6035	A	G	synonymous_variant	cox1	p.Leu216Leu
6146	G	A	synonymous_variant	cox1	p.Gly253Gly
6221	G	A	synonymous_variant	cox1	p.Met278Met
6222	C	T	synonymous_variant	cox1	p.Leu279Leu
6242	A	G	synonymous_variant	cox1	p.Gly285Gly
6299	T	G	synonymous_variant	cox1	p.Ala304Ala
6326	T	C	synonymous_variant	cox1	p.Ile313Ile
6362	C	T	synonymous_variant	cox1	p.Leu325Leu
6569	T	C	synonymous_variant	cox1	p.Phe394Phe
6585	T	C	synonymous_variant	cox1	p.Leu400Leu
6674	G	A	synonymous_variant	cox1	p.Gln429Gln
6836	A	T	synonymous_variant	cox1	p.Val483Val
6891	C	T	missense_variant	cox1	p.Pro502Ser
6990	C	T	non_coding_transcript_variant	trnS2
7222	A	G	synonymous_variant	cox2	p.Lys49Lys
7300	T	C	synonymous_variant	cox2	p.Leu75Leu
7440	T	C	missense_variant	cox2	p.Ile122Thr
7453	G	A	synonymous_variant	cox2	p.Glu126Glu
7499	G	A	missense_variant	cox2	p.Val142Ile
7525	C	T	synonymous_variant	cox2	p.Arg150Arg
7543	C	T	synonymous_variant	cox2	p.Asp156Asp
7564	T	C	synonymous_variant	cox2	p.Ala163Ala
7579	G	A	synonymous_variant	cox2	p.Gly168Gly
7606	A	G	synonymous_variant	cox2	p.Arg177Arg
7939	G	A	synonymous_variant	atp8	p.Leu36Leu
7965	T	C	missense_variant	atp8	p.Ile45Thr
8026	T	C	missense_variant	atp6	p.Tyr13His
8067	T	C	synonymous_variant	atp6	p.Phe26Phe
8289	C	T	synonymous_variant	atp6	p.Ser100Ser
8309	T	C	missense_variant	atp6	p.Phe107Ser
8370	C	T	synonymous_variant	atp6	p.Gly127Gly
8546	T	C	missense_variant	atp6	p.Ile186Thr
8622	G	A	synonymous_variant	atp6	p.Gln211Gln
8738	C	T	synonymous_variant	cox3	p.Ala22Ala
8765	A	G	synonymous_variant	cox3	p.Leu31Leu
8813	G	A	synonymous_variant	cox3	p.Leu47Leu
9026	T	C	synonymous_variant	cox3	p.Pro118Pro
9041	C	T	synonymous_variant	cox3	p.Pro123Pro
9096	G	A	missense_variant	cox3	p.Val142Ile
9113	G	A	synonymous_variant	cox3	p.Ala147Ala
9170	G	A	synonymous_variant	cox3	p.Thr166Thr
9254	G	A	synonymous_variant	cox3	p.Gly194Gly
9294	G	A	missense_variant	cox3	p.Val208Ile
9320	G	A	synonymous_variant	cox3	p.Ser216Ser
9615	G	A	synonymous_variant	nad3	p.Pro25Pro
9627	G	A	synonymous_variant	nad3	p.Lys29Lys
9874	A	G	splice_region_variant&synonymous_variant	nad3	p.???112???
10004	T	C	synonymous_variant	nad4l	p.Leu19Leu
10017	G	A	missense_variant	nad4l	p.Arg23Gln
10045	C	T	synonymous_variant	nad4l	p.Cys32Cys
10468	A	G	missense_variant	nad4	p.Met77Val
10500	G	A	synonymous_variant	nad4	p.Glu87Glu
10506	G	A	synonymous_variant	nad4	p.Leu89Leu
10507	A	G	missense_variant	nad4	p.Thr90Ala
10528	C	A	missense_variant	nad4	p.Leu97Met
10716	G	A	synonymous_variant	nad4	p.Pro159Pro
10726	G	A	missense_variant	nad4	p.Ala163Thr
10737	T	C	synonymous_variant	nad4	p.Tyr166Tyr
10744	A	G	missense_variant	nad4	p.Thr169Ala
10824	G	A	synonymous_variant	nad4	p.Ser195Ser
11079	T	C	synonymous_variant	nad4	p.Thr280Thr
11082	T	C	synonymous_variant	nad4	p.Asp281Asp
11223	T	C	synonymous_variant	nad4	p.Cys328Cys
11224	C	T	synonymous_variant	nad4	p.Leu329Leu
11247	T	C	synonymous_variant	nad4	p.Arg336Arg
11337	T	C	synonymous_variant	nad4	p.Asn366Asn
11448	T	C	synonymous_variant	nad4	p.Thr403Thr
11460	C	T	synonymous_variant	nad4	p.Thr407Thr
11509	G	A	missense_variant	nad4	p.Ala424Thr
11511	A	G	synonymous_variant	nad4	p.Ala424Ala
11697	T	C	non_coding_transcript_variant	trnS1
11829	G	A	missense_variant	nad5	p.Ala10Thr
11831	T	C	synonymous_variant	nad5	p.Ala10Ala
11964	G	A	missense_variant	nad5	p.Ala55Thr
11978	G	A	synonymous_variant	nad5	p.Pro59Pro
12008	G	A	synonymous_variant	nad5	p.Glu69Glu
12058	C	T	missense_variant	nad5	p.Pro86Leu
12060	G	A	missense_variant	nad5	p.Val87Ile
12086	G	A	synonymous_variant	nad5	p.Ser95Ser
12110	A	T	synonymous_variant	nad5	p.Leu103Leu
12237	C	A	missense_variant	nad5	p.Leu146Met
12315	G	A	missense_variant	nad5	p.Glu172Lys
12320	C	T	synonymous_variant	nad5	p.Ala173Ala
12368	T	C	synonymous_variant	nad5	p.Ile189Ile
12527	C	T	synonymous_variant	nad5	p.Pro242Pro
12784	A	G	missense_variant	nad5	p.Asn328Ser
12798	G	A	missense_variant	nad5	p.Ala333Thr
12839	G	A	synonymous_variant	nad5	p.Met346Met
12857	A	G	synonymous_variant	nad5	p.Gly352Gly
12869	C	T	synonymous_variant	nad5	p.His356His
12881	A	C	synonymous_variant	nad5	p.Gly360Gly
12960	G	A	missense_variant	nad5	p.Ala387Thr
12973	C	T	missense_variant	nad5	p.Thr391Ile
13070	T	C	synonymous_variant	nad5	p.Ala423Ala
13170	G	A	missense_variant	nad5	p.Ala457Thr
13256	C	A	synonymous_variant	nad5	p.Thr485Thr
13302	G	A	missense_variant	nad5	p.Val501Ile
13529	C	T	synonymous_variant	nad5	p.Asp576Asp
13664	T	C	missense_variant	cob_0	p.Phe5Ser
13674	C	T	synonymous_variant	cob_0	p.Ser8Ser
13719	C	T	synonymous_variant	cob_0	p.Pro23Pro
13968	T	C	synonymous_variant	cob_0	p.Gly106Gly
14001	C	T	synonymous_variant	cob_0	p.Gly117Gly
14052	G	A	synonymous_variant	cob_0	p.Leu134Leu
14244	T	C	synonymous_variant	cob_0	p.Leu198Leu
14298	C	T	synonymous_variant	cob_0	p.Cys216Cys
14346	G	A	synonymous_variant	cob_0	p.Gly232Gly
14354	T	C	missense_variant	cob_0	p.Ile235Thr
14385	A	G	synonymous_variant	cob_0	p.Leu245Leu
14440	G	A	missense_variant	cob_0	p.Val264Ile
14552	T	C	missense_variant	cob_0	p.Val301Ala
14571	G	A	synonymous_variant	cob_0	p.Leu307Leu
14593	G	A	missense_variant	cob_0	p.Ala315Thr
14609	C	T	missense_variant	cob_0	p.Pro320Leu
14641	G	A	missense_variant	cob_0	p.Ala331Thr
14751	C	T	synonymous_variant	cob_0	p.Phe367Phe
14790	C	T	synonymous_variant	cob_0	p.Tyr380Tyr
14810	T	C	non_coding_transcript_variant	trnT
14866	T	C	intergenic_region	trnT-trnP
14969	G	A	synonymous_variant	nad6	p.Ala169Ala
14989	G	A	missense_variant	nad6	p.Arg163Cys
15038	T	C	synonymous_variant	nad6	p.Val146Val
15039	A	C	missense_variant	nad6	p.Val146Gly
15041	T	C	synonymous_variant	nad6	p.Leu145Leu
15164	G	A	synonymous_variant	nad6	p.Val104Val
15166	C	T	missense_variant	nad6	p.Val104Ile
15172	A	G	synonymous_variant	nad6	p.Leu102Leu
15176	C	T	synonymous_variant	nad6	p.Met100Met
15200	C	T	synonymous_variant	nad6	p.Val92Val
15203	C	T	synonymous_variant	nad6	p.Gly91Gly
15251	C	T	synonymous_variant	nad6	p.Ala75Ala
15293	T	C	synonymous_variant	nad6	p.Gly61Gly
15323	T	C	synonymous_variant	nad6	p.Val51Val
15332	G	A	synonymous_variant	nad6	p.Val48Val
15435	A	C	missense_variant	nad6	p.Leu14Trp
15713	C	T	intergenic_region	Control Region
15728	A	G	intergenic_region	Control Region
15797	C	T	intergenic_region	Control Region
15858	T	C	intergenic_region	Control Region
16034	G	A	intergenic_region	Control Region
16366	A	G	intergenic_region	Control Region
